# Supplementary material for: Network Pharmacology-Based Approach Combined with Bioinformatic Analytics to Elucidate the Potential of Curcumol against Hepatocellular Carcinoma
Source: Genes (Basel). 2022 Apr 7;13(4):653. doi: 10.3390/genes13040653 (PMC9028201; doi:10.3390/genes13040653)
Supplement: Supplementary file 1 [file genes-13-00653-s001.zip]

Archive with 9 entries (9 files):
- .DS_Store
- File S1_Expression distribution of common targets_.zip
- File S2_GSEA result of common targets .pdf
- File S3_Rare data for top 10 most enriched GO terms in biological process, cellular component, and molecular function of common targets .xlsx
- File S4_Rare data for KEGG enrichment result of common targets .txt
- File S5_Rare data for cluster classification done by MCODE.txt
- File S6_Rare data for GO terms and KEGG pathways enrichment analyses of cluster 1 and cluster 2_.zip
- File S7_Prognosis related genes_.zip
- Table S1_Putative targets of curcumol .pdf
