# Supplementary material for: Network Pharmacology-Based Approach Combined with Bioinformatic Analytics to Elucidate the Potential of Curcumol against Hepatocellular Carcinoma
Source: Genes (Basel). 2022 Apr 7;13(4):653. doi: 10.3390/genes13040653 (PMC9028201; doi:10.3390/genes13040653)
Supplement: Supplementary file 1 [file genes-13-00653-s001.zip › File S3_Rare data for top 10 most enriched GO terms in biological process, cellular component, and molecular function of common targets .xlsx]

## Sheet: Sheet1
description	enrichmentRatio	pValue	overlap	type
response to oxygen-containing compound	6.57175	0	27	Biological Process
response to organic cyclic compound	9.20663	0	22	Biological Process
response to drug	8.00128	8.54872e-15	21	Biological Process
response to lipid	8.43491	1.77636e-14	20	Biological Process
response to oxygen levels	15.7335	9.72555e-14	14	Biological Process
response to hypoxia	16.3028	5.52003e-13	13	Biological Process
response to decreased oxygen levels	15.7299	8.70082e-13	13	Biological Process
response to toxic substance	11.3846	1.1724e-12	15	Biological Process
response to abiotic stimulus	6.74492	1.17528e-12	20	Biological Process
positive regulation of multicellular organismal process	5.24427	2.03759e-12	23	Biological Process
whole membrane	5.265	20	7.75611e-11	Cellular Component
phagophore assembly site	80.4558	6	9.47253e-11	Cellular Component
membrane raft	13.7973	10	1.7806e-09	Cellular Component
membrane microdomain	13.7531	10	1.83658e-09	Cellular Component
membrane region	13.2438	10	2.64133e-09	Cellular Component
neuron part	4.57027	18	1.03495e-08	Cellular Component
synapse	5.57752	15	2.05362e-08	Cellular Component
integral component of plasma membrane	4.57059	17	3.20863e-08	Cellular Component
autophagosome	29.2567	6	5.148e-08	Cellular Component
intrinsic component of plasma membrane	4.36023	17	6.44217e-08	Cellular Component
opioid receptor activity	176.381	4.34696e-09	4	Molecular Function
signaling receptor binding	4.64462	8.71497e-09	18	Molecular Function
identical protein binding	4.21193	4.04035e-08	18	Molecular Function
monoamine transmembrane transporter activity	148.821	8.25838e-07	3	Molecular Function
sodium:chloride symporter activity	119.057	1.76345e-06	3	Molecular Function
protein kinase binding	6.28934	2.76697e-06	10	Molecular Function
anion:sodium symporter activity	91.5824	4.18081e-06	3	Molecular Function
protein N-terminus binding	19.0797	6.07817e-06	5	Molecular Function
ubiquitin protein ligase binding	9.81625	6.12603e-06	7	Molecular Function
kinase binding	5.58168	7.97278e-06	10	Molecular Function
