# Supplementary material for: Network Pharmacology-Based Approach Combined with Bioinformatic Analytics to Elucidate the Potential of Curcumol against Hepatocellular Carcinoma
Source: Genes (Basel). 2022 Apr 7;13(4):653. doi: 10.3390/genes13040653 (PMC9028201; doi:10.3390/genes13040653)
Supplement: Supplementary file 1 [file genes-13-00653-s001.zip › File S4_Rare data for KEGG enrichment result of common targets .txt]

geneSet	description	link	size	overlap	expect	enrichmentRatio	pValue	FDR	overlapId	userId
hsa05143	African trypanosomiasis	http://www.kegg.jp/kegg-bin/show_pathway?hsa05143+3383+3569+3606+3620+7124+7412	35	6	0.19254572961078256	31.161428571428573	2.707225044140671e-8	8.825553643898587e-6	3383;3569;3606;3620;7124;7412	ICAM1;TNF;VCAM1;IL18;IL6;IDO1
hsa05144	Malaria	http://www.kegg.jp/kegg-bin/show_pathway?hsa05144+3383+3569+3606+5175+7124+7412	49	6	0.2695640214550956	22.25816326530612	2.2045476477661197e-7	3.593412665858775e-5	3383;3569;3606;5175;7124;7412	PECAM1;ICAM1;TNF;VCAM1;IL18;IL6
hsa05418	Fluid shear stress and atherosclerosis	http://www.kegg.jp/kegg-bin/show_pathway?hsa05418+3383+3791+5175+5970+7124+7412+7422+8878	138	8	0.7591803053225141	10.53768115942029	6.332189190771942e-7	5.728477907490648e-5	3383;3791;5175;5970;7124;7412;7422;8878	VEGFA;KDR;SQSTM1;PECAM1;ICAM1;TNF;VCAM1;RELA
hsa04136	Autophagy	http://www.kegg.jp/kegg-bin/show_pathway?hsa04136+10533+2475+8678+9140+9474	32	5	0.17604180992985835	28.40234375	7.028807248454783e-7	5.728477907490648e-5	10533;2475;8678;9140;9474	ATG5;ATG12;ATG7;BECN1;MTOR
hsa04137	Mitophagy	http://www.kegg.jp/kegg-bin/show_pathway?hsa04137+3091+5970+8408+8678+8878+9474	65	6	0.35758492642002476	16.779230769230768	1.2209261871509725e-6	7.96043874022434e-5	3091;5970;8408;8678;8878;9474	ATG5;HIF1A;SQSTM1;BECN1;RELA;ULK1
hsa04621	NOD-like receptor signaling pathway	http://www.kegg.jp/kegg-bin/show_pathway?hsa04621+114548+3569+3606+5027+5970+7124+9140+9474	168	8	0.9242195021317563	8.655952380952382	2.8158578895265407e-6	1.5299494533094204e-4	114548;3569;3606;5027;5970;7124;9140;9474	ATG5;TNF;ATG12;IL18;IL6;NLRP3;RELA;P2RX7
hsa04140	Autophagy	http://www.kegg.jp/kegg-bin/show_pathway?hsa04140+10533+2475+3091+8408+8678+9140+9474	128	7	0.7041672397194334	9.9408203125	5.111954055836421e-6	2.3807100317181043e-4	10533;2475;3091;8408;8678;9140;9474	ATG5;HIF1A;ATG12;ATG7;BECN1;MTOR;ULK1
hsa05167	Kaposi sarcoma-associated herpesvirus infection	http://www.kegg.jp/kegg-bin/show_pathway?hsa05167+2475+285+3091+3383+3569+5970+7422+8678	186	8	1.0232430202173017	7.818279569892472	6.017324679419289e-6	2.4520598068633603e-4	2475;285;3091;3383;3569;5970;7422;8678	VEGFA;ANGPT2;HIF1A;ICAM1;BECN1;IL6;MTOR;RELA
hsa04933	AGE-RAGE signaling pathway in diabetic complications	http://www.kegg.jp/kegg-bin/show_pathway?hsa04933+3383+3569+5970+7124+7412+7422	99	6	0.5446293494704992	11.016666666666667	1.4442373464262914e-5	4.988585677816459e-4	3383;3569;5970;7124;7412;7422	VEGFA;ICAM1;TNF;VCAM1;IL6;RELA
hsa04066	HIF-1 signaling pathway	http://www.kegg.jp/kegg-bin/show_pathway?hsa04066+2475+285+3091+3569+5970+7422	100	6	0.5501306560308074	10.9065	1.5302410054651716e-5	4.988585677816459e-4	2475;285;3091;3569;5970;7422	VEGFA;ANGPT2;HIF1A;IL6;MTOR;RELA
hsa04211	Longevity regulating pathway	http://www.kegg.jp/kegg-bin/show_pathway?hsa04211+2475+5564+5970+8408+9474	89	5	0.4896162838674185	10.212078651685394	1.1519687824268487e-4	0.0033003065807661143	2475;5564;5970;8408;9474	ATG5;MTOR;PRKAB1;RELA;ULK1
hsa05323	Rheumatoid arthritis	http://www.kegg.jp/kegg-bin/show_pathway?hsa05323+3383+3569+3606+7124+7422	90	5	0.49511759042772663	10.09861111111111	1.2148367781961156e-4	0.0033003065807661143	3383;3569;3606;7124;7422	VEGFA;ICAM1;TNF;IL18;IL6
hsa04064	NF-kappa B signaling pathway	http://www.kegg.jp/kegg-bin/show_pathway?hsa04064+142+3383+5970+7124+7412	95	5	0.522624123229267	9.567105263157893	1.5697016160198807e-4	0.003936328667865239	142;3383;5970;7124;7412	ICAM1;TNF;VCAM1;RELA;PARP1
hsa05163	Human cytomegalovirus infection	http://www.kegg.jp/kegg-bin/show_pathway?hsa05163+2185+2475+3569+4193+5970+7124+7422	225	7	1.2377939760693166	5.655222222222221	1.9303579746687838e-4	0.0044949764267287395	2185;2475;3569;4193;5970;7124;7422	VEGFA;TNF;IL6;MTOR;RELA;MDM2;PTK2B
hsa05134	Legionellosis	http://www.kegg.jp/kegg-bin/show_pathway?hsa05134+3569+3606+5970+7124	55	4	0.30257186081694404	13.219999999999999	2.1881804547807526e-4	0.004755645521723502	3569;3606;5970;7124	TNF;IL18;IL6;RELA
hsa04625	C-type lectin receptor signaling pathway	http://www.kegg.jp/kegg-bin/show_pathway?hsa04625+114548+3569+4193+5970+7124	104	5	0.5721358822720396	8.739182692307692	2.4028680334264862e-4	0.004895843618106466	114548;3569;4193;5970;7124	TNF;IL6;NLRP3;RELA;MDM2
hsa04931	Insulin resistance	http://www.kegg.jp/kegg-bin/show_pathway?hsa04931+2475+3569+5564+5970+7124	107	5	0.5886398019529638	8.494158878504672	2.7444107647756066e-4	0.005262811231275575	2475;3569;5564;5970;7124	TNF;IL6;MTOR;PRKAB1;RELA
hsa05164	Influenza A	http://www.kegg.jp/kegg-bin/show_pathway?hsa05164+114548+3383+3569+3606+5970+7124	171	6	0.9407234218126805	6.378070175438596	3.06317449287441e-4	0.005356217151564599	114548;3383;3569;3606;5970;7124	ICAM1;TNF;IL18;IL6;NLRP3;RELA
hsa04668	TNF signaling pathway	http://www.kegg.jp/kegg-bin/show_pathway?hsa04668+3383+3569+5970+7124+7412	110	5	0.6051437216338881	8.2625	3.121721652752374e-4	0.005356217151564599	3383;3569;5970;7124;7412	ICAM1;TNF;VCAM1;IL6;RELA
hsa05321	Inflammatory bowel disease (IBD)	http://www.kegg.jp/kegg-bin/show_pathway?hsa05321+3569+3606+5970+7124	65	4	0.35758492642002476	11.186153846153847	4.175245601553135e-4	0.00680565033053161	3569;3606;5970;7124	TNF;IL18;IL6;RELA
hsa04920	Adipocytokine signaling pathway	http://www.kegg.jp/kegg-bin/show_pathway?hsa04920+2475+5564+5970+7124	69	4	0.37959015266125706	10.53768115942029	5.247589904562311e-4	0.00807219304781871	2475;5564;5970;7124	TNF;MTOR;PRKAB1;RELA
hsa04622	RIG-I-like receptor signaling pathway	http://www.kegg.jp/kegg-bin/show_pathway?hsa04622+5970+7124+9140+9474	70	4	0.3850914592215651	10.387142857142857	5.543651819620576e-4	0.00807219304781871	5970;7124;9140;9474	ATG5;TNF;ATG12;RELA
hsa04151	PI3K-Akt signaling pathway	http://www.kegg.jp/kegg-bin/show_pathway?hsa04151+2475+285+3569+3791+4193+5970+7422+7450	354	8	1.947462522349058	4.107909604519774	5.695105524534672e-4	0.00807219304781871	2475;285;3569;3791;4193;5970;7422;7450	VEGFA;KDR;ANGPT2;VWF;IL6;MTOR;RELA;MDM2
hsa01523	Antifolate resistance	http://www.kegg.jp/kegg-bin/show_pathway?hsa01523+3569+5970+7124	31	3	0.1705405033695503	17.591129032258063	6.231751188492396e-4	0.008464795364368838	3569;5970;7124	TNF;IL6;RELA
hsa05205	Proteoglycans in cancer	http://www.kegg.jp/kegg-bin/show_pathway?hsa05205+2475+3091+3791+4193+7124+7422	198	6	1.0892586989409985	5.508333333333334	6.700698219572754e-4	0.008563165865071724	2475;3091;3791;4193;7124;7422	VEGFA;KDR;HIF1A;TNF;MTOR;MDM2
hsa04080	Neuroactive ligand-receptor interaction	http://www.kegg.jp/kegg-bin/show_pathway?hsa04080+11255+152+2908+4985+4986+4988+5027	277	7	1.5238619172053363	4.593592057761733	6.829518788094013e-4	0.008563165865071724	11255;152;2908;4985;4986;4988;5027	OPRM1;OPRD1;OPRK1;ADRA2C;NR3C1;P2RX7;HRH3
hsa05133	Pertussis	http://www.kegg.jp/kegg-bin/show_pathway?hsa05133+114548+3569+5970+7124	76	4	0.4180992985834136	9.567105263157893	7.575104837501678e-4	0.009146237692687211	114548;3569;5970;7124	TNF;IL6;NLRP3;RELA
hsa01521	EGFR tyrosine kinase inhibitor resistance	http://www.kegg.jp/kegg-bin/show_pathway?hsa01521+2475+3569+3791+7422	79	4	0.4346032182643378	9.20379746835443	8.766653388159185e-4	0.010206889301928193	2475;3569;3791;7422	VEGFA;KDR;IL6;MTOR
hsa04216	Ferroptosis	http://www.kegg.jp/kegg-bin/show_pathway?hsa04216+10533+81631+9474	40	3	0.22005226241232295	13.633124999999998	0.001323602080719688	0.014879113045331665	10533;81631;9474	ATG5;ATG7;MAP1LC3B
hsa04218	Cellular senescence	http://www.kegg.jp/kegg-bin/show_pathway?hsa04218+2475+3569+4193+5970+8878	160	5	0.8802090496492918	5.680468749999999	0.0017115696644113276	0.018599057019936426	2475;3569;4193;5970;8878	SQSTM1;IL6;MTOR;RELA;MDM2
hsa04659	Th17 cell differentiation	http://www.kegg.jp/kegg-bin/show_pathway?hsa04659+2475+3091+3569+5970	107	4	0.5886398019529638	6.795327102803738	0.002695830986059855	0.028349706498564928	2475;3091;3569;5970	HIF1A;IL6;MTOR;RELA
hsa04670	Leukocyte transendothelial migration	http://www.kegg.jp/kegg-bin/show_pathway?hsa04670+2185+3383+5175+7412	112	4	0.6161463347545042	6.491964285714285	0.0031810797350496633	0.032407249800818445	2185;3383;5175;7412	PECAM1;ICAM1;VCAM1;PTK2B
hsa05169	Epstein-Barr virus infection	http://www.kegg.jp/kegg-bin/show_pathway?hsa05169+3383+3569+4193+5970+7124	201	5	1.1057626186219227	4.521766169154229	0.004601662737023449	0.04468666613181869	3383;3569;4193;5970;7124	ICAM1;TNF;IL6;RELA;MDM2
hsa04213	Longevity regulating pathway	http://www.kegg.jp/kegg-bin/show_pathway?hsa04213+2475+5564+9474	62	3	0.3410810067391006	8.795564516129032	0.004660572541355323	0.04468666613181869	2475;5564;9474	ATG5;MTOR;PRKAB1
hsa04623	Cytosolic DNA-sensing pathway	http://www.kegg.jp/kegg-bin/show_pathway?hsa04623+3569+3606+5970	63	3	0.34658231329940864	8.65595238095238	0.004875088155199103	0.045407963959854504	3569;3606;5970	IL18;IL6;RELA
