# Supplementary material for: Network Pharmacology-Based Approach Combined with Bioinformatic Analytics to Elucidate the Potential of Curcumol against Hepatocellular Carcinoma
Source: Genes (Basel). 2022 Apr 7;13(4):653. doi: 10.3390/genes13040653 (PMC9028201; doi:10.3390/genes13040653)
Supplement: Supplementary file 1 [file genes-13-00653-s001.zip › File S5_Rare data for cluster classification done by MCODE.txt]

MCODE App Results
Date: 2021/11/1 4:06:11p.m.
Parameters:
Network Scoring:
Include Loops: false Degree Cutoff: 2
Cluster Finding:
Node Score Cutoff: 0.2 Haircut: true Fluff: false K-Core: 3 Max. Depth from Seed: 100
Cluster	Score (Density*#Nodes)	Nodes	Edges	Node IDs
1	6.133	16	58	H__sapiens__2_-778731, H__sapiens__2_-781222, H__sapiens__2_-779327, H__sapiens__2_-776685, H__sapiens__2_-779876, H__sapiens__2_-783553, H__sapiens__2_-779463, H__sapiens__2_-774418, H__sapiens__2_-780252, H__sapiens__2_-790208, H__sapiens__2_-786188, H__sapiens__2_-783323, H__sapiens__2_-774300, H__sapiens__2_-786991, H__sapiens__2_-786391, H__sapiens__2_-774613
2	5.444	19	58	H__sapiens__2_-789459, H__sapiens__2_-779658, H__sapiens__2_-777312, H__sapiens__2_-792658, H__sapiens__2_-774315, H__sapiens__2_-776736, H__sapiens__2_-776555, H__sapiens__2_-780969, H__sapiens__2_-782090, H__sapiens__2_-780791, H__sapiens__2_-773517, H__sapiens__2_-775199, H__sapiens__2_-775428, H__sapiens__2_-790627, H__sapiens__2_-788421, H__sapiens__2_-779993, H__sapiens__2_-785104, H__sapie…
3	4	6	14	H__sapiens__2_-776296, H__sapiens__2_-774445, H__sapiens__2_-774686, H__sapiens__2_-779167, H__sapiens__2_-775441, H__sapiens__2_-777761
